# Supplementary material for: Comparison of FDG PET/CT and Bone Marrow Biopsy Results in Patients with Diffuse Large B Cell Lymphoma with Subgroup Analysis of PET Radiomics
Source: Diagnostics (Basel). 2022 Jan 17;12(1):222. doi: 10.3390/diagnostics12010222 (PMC8774933; doi:10.3390/diagnostics12010222)
Supplement: Supplementary file 1 [file diagnostics-12-00222-s001.zip]

Archive with 1 entries (1 files):
- diagnostics-1500830-supplementary.pdf
